# Supplementary material for: Identification of Gene-Specific Polymorphisms and Association with Capsaicin Pathway Metabolites in Capsicum annuum L. Collections
Source: PLoS One. 2014 Jan 27;9(1):e86393. doi: 10.1371/journal.pone.0086393 (PMC3903536; doi:10.1371/journal.pone.0086393)
Supplement: Table S1 — Names of accessions in the study. (XLSX) [file pone.0086393.s002.xlsx]

## Sheet: Sheet1
Accession nomenclature			Pungency levels of accessions
Accession Label	Accession Name		Accession	Pungency Category
CA01	Hot ornamental purple flash		CA10	Trace
CA02	Ethnic sweet round of hungary		CA03	Trace
CA03	Ethnic sweet Anthoni Romanian		CA02	Trace
CA04	Sweet pimento Apple		H074	Trace
CA05	Hot ornamental prairie fire		CA13	Trace
CA06	Hot drying/ristras red rocket		H125	Trace
CA07	Hot drying/ristras joes long cayenne		CA04	Trace
CA08	Hot ornamental pretty in purple		H056	Trace
CA09	Hot ornamental sangria		H080	Trace
CA10	Green to red bell yankee bell		H117	Trace
CA13	Sweet pimento lipstick		H100	Trace
CA14	Hot ornamental numex twilight		H115	Trace
CA15	Tangerine Dream		H093	Trace
CA16	Pi 593536		H122	Trace
CA17	PI 201234 01 SD		H024	Trace
CA19	PI 636424 01 SD		H025	Trace
H017	Santaka		H098	Trace
H021	Bakers hot		CA01	Trace
H024	NuMex R Naky		H085	Trace
H025	Mesilla Cayenne		H120	Trace
H026	Costeño Amarillo		CA09	Trace
H027	De Arbol		H081	Trace
H028	NuMex Heritage Big Jim		H021	Trace
H033	Hinkelhatz pepper		H089	Trace
H035	Jalapeño Pepper		H124	Trace
H038	Long Red Cayenne		H017	Low
H040	Nosegay Pepper		H126	Low
H050	Serrano Pepper		CA15	Low
H054	Certified Organic Cyklon		H121	Trace
H055	Anaheim Chili Pepper		H095	Low
H056	Ancho Pepper		H099	Low
H059	Birdseye Chili Pepper		H145	Trace
H061	Bulgarian Carrot Pepper		H028	Low
H067	Firecracker Pepper		H144	Low
H068	Specialty Hot Pardon Pepper		H040	Low
H070	Large Hot Cherry Pepper		H137	Low
H072	India Jwala		H123	Trace
H074	Pimento Apple		H097	Trace
H075	Bellingrath Gardens		H134	Low
H077	Cajun Tabasco		H070	Low
H078	Jyothi		H094	Low
H080	Anaheim NuMex Joe E.Parker		H055	Low
H081	Chimayo		H086	Low
H082	Caliega Picante		H083	Low
H083	Guajillo		H140	Low
H084	Mexican Serrano		H090	Moderate
H085	Sonora		H107	Moderate
H086	New Mexico 6		H087	Moderate
H087	Jalapeño Tam Mild		H143	Moderate
H089	Nardello		CA07	Moderate
H090	Pepperoncini		H054	Moderate
H091	Serrano Tampiqueño		H113	Moderate
H093	Pasillo Bajio		H109	Moderate
H094	Ancho Gigantea		H061	Moderate
H095	Mirasol		H068	Moderate
H096	Yellow Peter		H142	Moderate
H097	Jupiter		H035	Moderate
H098	Corno Di Toro Giallo		H075	High
H099	Black Hungarian		H027	High
H100	Sweet Chocolate		H136	High
H102	Bolivian Rainbow		CA06	High
H104	Hungarian Hot Cheery		H132	High
H105	Tepin Guatemala		H082	High
H106	Bird’s Eye Baby		H084	High
H107	Jalapeño Hercules		CA08	High
H108	Goat’s Weed		H059	High
H109	Sarga Cseresnye		H038	High
H110	Prikkinu		CA17	High
H111	Monkeyface Yellow		CA05	High
H112	Cayenne Purple		CA19	High
H113	Sandia		H118	High
H114	Tepin		H091	High
H115	PI-601110 02 SD		H111	High
H117	PI-656301 02 SD		H050	High
H118	Santa Fe Grande Hot		H119	High
H119	Thai Hot		H096	High
H120	Yolo Wonder Sweetbell		H033	High
H121	Pimiento Sweet Bell		H105	High
H122	Sweet Banana Frying		H078	High
H123	Red Baby Bell		H026	High
H124	Peperone Friariello		H108	Very High
H125	Pepprone Corno di Toro Rosso		H104	Very High
H126	Peperone Quarrato Rosso D’Asti		CA14	Very High
H132	Tormenta Hot		H102	Very High
H134	NuMex Sunglow		H067	Very High
H136	Red Rocket		H112	Very High
H137	Nepalese		H077	Very High
H138	Burning Bush		H141	Very High
H140	Tarahumese Chile Colorado		H138	Very High
H141	Vietnamese Tear Jerker		H072	Very High
H142	Watermelon		H106	Very High
H143	Pi 439355		H114	Very High
H144	Hungarian Semi Hot		H110	Very High
H145	Purple Beauty		CA16	NA
