# Supplementary material for: Identification of Gene-Specific Polymorphisms and Association with Capsaicin Pathway Metabolites in Capsicum annuum L. Collections
Source: PLoS One. 2014 Jan 27;9(1):e86393. doi: 10.1371/journal.pone.0086393 (PMC3903536; doi:10.1371/journal.pone.0086393)
Supplement: Table S3 — Log2 values for metabolite concentrations. (XLSX) [file pone.0086393.s004.xlsx]

## Sheet: Hoja1
Accession	Capsaicin Season 1	Dihydrocapsaicin Season 1	Capsaicin Season 2	Dihydrocapsaicin Season 2	γ-amino-butyrate	5-O-Coumaroyl-D-Quinate	Caffeate	Ferulate	Glutamate	Glutamine	Isoleucine	Leucine	Malonate	Methionine	Naringenin	Nonanoate	p-Coumarate	Phenylalanine	Pyruvate	Quinate	Spermidine	Threonine	Tyrosine	Valine	Vanillate
CA01	0.589009	0.658453	0	0	8.1052	10.588	2.94021	0	11.0194	11.0595	7.10012	6.13187	4.96724	6.11881	2.43809	2.22977	6.05316	6.70984	2.7921	16.1468	0	9.76175	7.34146	7.78407	0
CA02	0.0603644	0.0389788	0	0	6.97933	0	0	0	9.50887	7.4514	7.01111	5.32907	4.331	0	1.22119	1.02226	0	5.45193	0.998796	14.175	2.67436	7.8415	5.19085	5.90564	0
CA03	0.0526137	0.0473843	0	0	9.58325	2.50112	0	0	10.2625	7.18362	8.04713	6.87084	6.02239	4.56687	4.1576	1.78102	0	7.26988	3.68752	14.9395	7.12259	9.04838	7.78729	7.08268	0
CA04	0.179264	0.136665	0	0	6.86973	6.7069	0	0	9.07511	9.69312	6.74582	5.09559	2.96238	0	2.74977	1.08284	0	4.52353	2.57397	14.7569	7.10221	7.95425	4.3228	6.94623	0
CA05	7.06785	5.95806	2.46106	2.1992	6.85125	8.0654	0	0	8.95458	10.2674	5.96776	4.39899	5.26897	3.21746	0	1.24082	2.4094	4.85917	0	14.1442	0	7.92661	0	6.54729	0
CA06	5.73205	5.23738	1.77101	1.7654	9.24545	0	0	0	10.2223	10.7429	5.99724	5.22799	5.71496	2.25713	4.22133	1.17835	4.57685	7.60968	1.93009	15.1658	7.96607	10.287	6.92425	8.22623	0
CA07	2.87091	2.15822	1.64405	1.45038	5.42931	5.76736	0	0	7.78249	5.14437	4.4265	4.29399	3.38374	0	2.49341	0.516146	3.77971	4.67877	0	13.6752	0	5.86182	3.97214	4.97992	0
CA08	6.80624	5.90873	1.99669	1.71021	10.1496	0	0	2.75315	8.87922	9.16779	5.17561	4.65962	4.67697	3.51264	0	1.71359	3.45181	7.1562	0	13.2231	4.33371	7.59878	4.62467	9.94506	2.44275
CA09	0.730645	0.434039	0.395312	0.666686	8.75369	0	2.57416	2.82744	9.66649	11.078	7.28772	6.17835	6.24839	4.0414	3.18396	0	5.94718	6.06392	3.50335	15.6399	5.25706	8.71376	7.42974	8.07035	2.18741
CA10	0.00347044	0.0252742	0	0	9.04351	8.22604	0.703677	0	8.92995	7.64903	6.57926	5.21454	4.10191	0	3.58546	0	1.05798	6.32139	0	14.3543	6.63742	9.2699	6.13219	8.16417	0
CA13	0.124896	0.0691319	NA	NA	9.20239	10.0551	1.54568	0	10.566	8.83422	7.03381	6.79035	4.48377	3.59967	4.59422	0	4.42724	6.08324	1.94176	14.6454	0	9.06201	5.81565	7.33471	0
CA14	8.02728	7.27777	2.13065	1.86999	8.40009	9.30354	4.27981	2.40263	11.0655	6.02127	7.36724	6.95493	7.44881	6.2438	4.15679	0	8.18235	5.17916	3.81063	16.0521	8.04687	9.45479	7.49045	8.86352	2.17866
CA15	1.16649	0.744609	0.197467	0.669934	9.58135	0	0	0	9.46797	11.4354	7.51018	6.16157	6.69678	0	3.10824	0.576336	4.26941	5.78436	3.50921	14.3726	6.33672	9.19474	6.30416	8.44856	0
CA17	6.95634	5.50192	2.10388	1.65384	4.14362	0	0	0	11.8298	10.3354	4.53752	4.91629	6.5829	5.00458	3.72182	0.89464	1.63946	2.36079	1.89503	13.8502	7.22284	9.52545	6.85245	7.23447	1.70055
CA19	7.07916	6.6996	1.28076	2.23125	7.3258	11.3838	1.63026	0	10.2806	10.4211	6.95213	5.59589	6.02009	3.61178	3.58796	0	2.3583	5.63235	3.74168	14.982	0	8.75308	6.85706	6.78977	0
H017	1.15128	0.705162	1.74668	1.50233	12.0046	0	0	0	10.2883	11.5277	9.18831	8.0386	4.75947	0	4.41206	0	5.45707	7.91962	3.97922	15.4328	6.4787	11.6218	8.16459	10.1759	3.92426
H021	0.900402	0.576058	1.28701	1.01746	7.31752	4.09689	0	0	7.03257	6.88568	3.65535	3.38263	2.58416	0	0	1.02482	1.16671	0	0	11.8664	0	6.34106	0	5.00461	0
H024	0.454176	0.978794	0.612949	0.657745	11.4437	5.7075	0	0	11.6614	11.8612	9.01554	7.21892	3.69212	5.30043	3.09025	1.13077	0	6.69768	3.42321	14.8625	6.44828	11.6862	5.94971	9.8689	0
H025	0.489109	0.366574	1.44253	0.761369	7.69164	0	0	0	7.93789	7.70595	6.89181	6.05669	5.26842	0	5.06659	1.00952	3.90742	5.06125	3.27148	14.9567	0	8.15926	5.18008	7.1606	0
H026	7.82519	4.77814	1.76627	1.26185	7.8181	0	0	0	11.0775	11.19	6.49758	7.02525	5.06845	0	4.01036	1.81045	4.13476	7.02671	2.21284	14.9604	6.9146	12.2663	7.26461	10.1017	1.95925
H027	5.05044	3.72455	1.35238	0.662852	10.9441	0	0	0	9.1689	8.79701	8.40548	7.40516	7.96927	4.93231	4.13901	0	4.44005	7.67027	4.68477	15.4605	8.10219	10.4089	7.97222	8.9339	2.0693
H028	1.56739	0.698035	0.223957	0.291591	10.8207	0	1.68862	3.23594	8.15608	5.98373	6.88723	5.49675	3.13022	0	4.14059	0	5.75376	5.89828	4.48991	14.5917	5.57642	8.76062	5.83673	7.67736	1.94227
H033	7.69595	6.57618	1.85608	1.53746	9.93923	0	0	0	6.62513	0	6.79694	5.67569	6.56338	0	4.86214	1.20072	4.3328	7.57524	2.76269	14.0379	3.48137	8.9499	6.19368	7.72556	1.1326
H035	5.00566	4.49049	1.95698	1.80852	10.5481	0	0	0	8.06594	8.38826	7.74998	7.01817	2.49872	4.17649	3.89992	1.51688	2.05634	7.8447	4.72334	13.8856	3.92782	8.85329	7.63419	7.99039	0
H038	6.94322	5.99076	1.60018	1.43944	10.8317	0	0	0	10.3474	12.7857	7.5467	7.31457	6.74598	5.35026	4.18876	0	5.05259	5.51145	4.1417	15.2518	5.17018	8.91168	7.83243	7.94114	1.58957
H040	1.70532	1.1935	0.985378	0.368845	13.063	0	2.07319	4.03768	11.2562	8.87427	9.93219	9.37441	6.8721	8.91655	3.95449	0	5.979	7.47924	4.42178	14.1746	6.36468	12.4242	7.40691	11.5622	3.50566
H050	7.32832	5.2803	1.55377	1.25784	9.77084	0	0	2.08647	10.1126	8.50451	7.39828	6.20394	4.31158	3.6933	3.36283	1.54718	0	7.21114	3.04201	13.3027	0	9.33481	7.62016	8.23101	0.574155
H054	3.23499	3.59197	1.47492	1.2453	11.454	0	1.70826	0	9.92104	5.26649	7.50828	7.16685	0	2.37766	3.97941	0	3.89999	7.984	4.54289	14.9166	6.9257	10.3222	8.26566	9.36056	2.13433
H055	1.98965	1.75041	0.456701	0.100715	10.3275	0	0	0	9.36944	8.74826	7.14493	6.24545	7.54344	0	4.18762	1.94783	0	7.10771	4.68434	15.1097	4.00325	10.4174	6.7623	8.9108	0
H056	0.203149	0.124267	0.819723	0.503907	8.30688	0	1.60706	0	10.7653	11.2958	5.25817	5.15351	7.16092	0	3.14639	1.58175	0	7.237	0	16.0592	6.06438	7.81761	6.53116	6.32722	0
H059	6.90805	5.75622	1.9112	1.71909	10.7109	0	1.37367	0	10.3092	8.36667	7.56142	6.48204	4.69183	0	3.41534	0	5.34138	7.88925	4.35444	15.9112	7.23152	9.49148	7.21385	8.60992	3.20818
H061	4.39168	3.99057	1.79119	1.7497	9.53149	12.3013	2.27107	0	10.6189	11.0339	5.63238	6.57929	5.98119	4.74219	2.69214	0.687834	3.82716	5.98759	3.89121	15.8152	6.16187	11.0142	7.80257	7.36228	2.33321
H067	8.50622	7.60413	2.0081	1.65644	11.5589	0	0	0	12.382	14.5984	8.44294	8.61567	6.72649	7.39062	3.48764	0	4.38462	6.75382	3.62703	14.751	7.67283	12.5003	8.3442	11.4571	2.36808
H068	4.47563	3.54835	1.39977	1.31009	11.0009	0	0	0	7.4694	7.31922	7.59046	7.06254	8.7514	0	5.26079	0	3.41568	7.10776	3.20084	14.8022	0	8.91996	7.30445	9.84318	2.37729
H070	1.80572	1.21168	0.661799	0.583312	10.6747	0	1.3933	2.73371	7.23756	0	8.32994	6.56376	5.66828	4.12651	5.07864	0	3.8588	7.31234	3.54379	13.9668	0	9.77796	7.33598	9.93589	1.5997
H072	8.90997	8.13113	1.85605	1.56793	10.6519	0	0	0	9.49695	7.70489	7.94366	7.10963	7.76296	5.23803	5.16772	0	5.45261	7.10342	4.09063	16.0578	0	10.5002	7.54006	8.53269	2.16235
H074	0.11949	0.0548977	0	0	8.92395	0	0	0	8.62311	7.35565	7.54565	7.66711	5.68084	3.97115	3.13454	0	3.95079	7.94785	4.18211	12.4547	5.94779	9.24981	7.63103	7.98409	1.75032
H075	5.02544	3.60354	2.0435	1.58439	9.91393	7.9194	0	0	9.97661	8.66512	6.83476	6.53163	4.72047	0	2.80214	0	5.26223	7.72528	4.02865	16.1145	9.36173	9.64579	7.37679	8.10486	2.75478
H077	8.76164	7.47717	2.34244	1.86111	9.88184	8.05786	1.4595	0	9.76006	4.41579	7.47472	6.02997	6.96886	6.20262	0	0	5.96349	7.78161	3.92391	15.6566	8.50835	9.3419	7.72061	8.68468	3.85246
H078	7.77706	5.00145	1.33308	0.762274	10.9838	0	1.37207	3.53884	10.8404	7.44271	9.00345	7.96751	5.42511	0	3.14708	0	5.20146	8.51811	4.05364	15.3832	8.5294	10.6469	7.61932	10.3179	3.01838
H080	0.203721	0.11679	0.839958	0.389343	9.89099	6.75678	1.54316	0	9.12094	6.88658	6.41429	4.76602	2.78754	0	3.28164	0	4.50527	7.64795	4.26169	15.1281	5.42796	9.03863	4.72249	8.39223	1.69196
H081	0.815753	0.439483	0.924205	0.660771	10.5564	8.62105	0.967679	0	10.5104	10.5672	7.59065	5.30184	0.754345	0	4.28823	0	3.32704	6.28569	4.58286	15.2297	6.5652	9.6121	4.93897	8.62173	1.89797
H082	5.88936	4.63712	0.778513	0	11.0538	0	1.02117	0	8.97847	8.24106	6.61107	6.21087	1.90994	4.37922	4.56487	0	4.15624	5.76818	4.11593	14.9156	6.42027	9.18493	7.51071	7.67495	2.84108
H083	2.04021	1.44165	0.685457	0.729732	10.4789	0	0	1.0177	9.02402	10.1962	4.96262	4.18999	6.61245	4.08772	2.95847	0.69013	3.57375	6.9319	0	14.5807	1.44064	8.66342	1.92096	7.98417	0.877423
H084	6.04641	5.15867	1.5754	1.3995	9.0567	0	0	0	9.36896	8.3079	7.75964	5.81806	5.50139	5.20002	3.28104	2.63254	4.67519	7.09063	3.97176	14.7889	0	8.89462	7.8874	7.88474	1.56755
H085	0.597932	0.323113	0	0	10.1039	0	0	0	9.55151	8.44695	5.7299	4.41381	6.16924	0	4.1018	2.41736	0	5.25217	4.54643	14.7401	0	10.5692	0	7.777	0
H086	2.03094	1.27778	1.56141	1.25966	10.8493	0	1.19798	0	9.70787	9.91712	8.15566	7.38344	5.91147	0	4.54262	2.33931	4.26735	7.28819	3.81845	15.6576	0	10.7133	7.89786	10.1846	1.53376
H087	2.7954	1.86407	NA	NA	11.439	0	0	0	8.2004	7.96479	8.06368	7.113	0	4.02077	3.53743	2.05964	3.8961	7.00124	4.10614	13.763	0	9.90483	7.56861	7.87744	0
H089	0.974433	0.492431	0.355068	0.537229	10.6284	0	2.40263	2.60047	8.77106	8.76764	6.82729	5.98216	5.0668	0	3.82221	0	5.99662	5.71486	4.0588	15.3771	0	9.43703	6.59123	7.49265	1.37566
H090	2.68489	1.69485	0.401425	0.548914	10.7325	0	1.60369	4.22675	8.40998	8.93136	8.79608	7.37155	5.23368	4.03666	5.00098	2.72317	7.32263	8.77517	4.54225	15.3189	0	9.78786	9.3262	9.02232	1.96413
H091	7.15525	6.59053	1.09138	1.23607	10.2544	0	1.15069	3.54981	10.6574	8.54377	7.2784	6.00561	0	0	3.76873	0	4.43301	7.92442	4.33289	13.6731	0	9.59254	7.67334	8.21823	3.21718
H093	0.409937	0.202411	1.43846	1.28424	10.2135	0	0	0	9.90019	9.0628	6.9148	5.21072	6.22468	0	3.76002	0	3.13862	7.17264	4.06969	15.1205	0	8.09202	0	7.06721	0.819811
H094	1.81212	1.92493	0.597954	0.705419	8.89297	0	2.64406	2.76896	9.67656	7.17358	6.03745	5.69721	5.62654	0	4.48626	1.79468	4.86758	7.2219	4.21336	14.6694	0	8.82031	8.18512	6.75064	1.62885
H095	1.28196	1.03164	1.56992	1.43524	12.3082	0	1.75095	2.90523	10.4699	8.34997	8.09231	8.24655	3.86411	4.1716	3.34156	1.97688	4.39189	8.08406	3.69086	14.4845	5.07125	11.0395	7.83455	10.6639	2.70033
H096	7.67001	7.17502	1.91553	1.80054	8.23767	9.11217	0	0	10.4976	9.82066	7.32061	7.22708	3.90808	4.59847	5.18833	0	0	7.50597	3.96288	15.5151	7.44222	10.2979	7.88606	9.42775	2.62599
H097	1.75757	0.991563	0.3792	0.612246	10.5736	0	0	0	7.23447	5.01671	7.60311	7.11452	3.80998	0	4.12261	0	0	7.60154	3.97411	13.4231	4.97362	9.1256	4.73792	8.7748	0
H098	0.505957	0.215536	0.368388	0.74229	10.9666	8.74088	1.94707	0	9.97951	8.21375	7.0715	7.17015	4.12658	3.98867	4.43103	0	0	7.6433	4.26184	15.2435	6.17874	9.20597	7.38428	9.5388	2.49213
H099	1.35419	1.09945	1.12038	1.15008	11.928	0	0	0	10.9916	11.9963	8.98348	8.1887	5.45764	0	4.96724	0	4.01224	6.3075	4.77212	15.5787	4.22219	11.4047	6.49051	10.3599	0
H100	0.265056	0.104812	0.389155	0.560359	10.5407	0	1.09897	0.921845	9.45705	8.15649	7.007	5.63905	3.69265	0	4.15319	0	4.39417	7.53623	4.56966	15.2789	5.56378	8.67695	6.95641	7.05043	2.66133
H102	8.40371	7.81447	2.27307	2.00542	10.8524	9.34609	0	3.40776	10.7513	10.5172	8.9728	7.81907	7.1132	6.80769	4.89044	0	5.74621	8.02408	4.60054	15.4391	0	10.574	8.11829	10.5618	3.1152
H104	7.94585	7.29965	1.69592	1.49773	9.20229	0	0	0	9.5522	6.64662	7.26049	7.31651	4.50246	7.33522	0	0	0	7.76567	5.2997	12.0635	0	10.2237	7.15676	8.87946	2.6018
H105	7.74918	8.09287	NA	NA	8.91589	11.3246	2.98809	3.2017	11.8115	9.64617	9.02162	7.58829	7.13549	4.68093	2.40687	0	5.2891	6.08565	4.08654	16.3634	9.46768	10.3231	9.03752	8.89578	3.63197
H106	9.21542	8.15906	2.10846	1.81209	10.7983	0	2.44485	3.5441	11.3039	11.4172	8.45955	7.55652	6.32849	0	4.65872	0	7.45657	8.38827	4.75351	15.7995	6.0428	10.5891	8.45263	9.95661	4.00449
H107	2.73546	4.98452	1.83736	1.60383	10.5327	0	0	0	10.2598	8.96435	9.39442	7.29662	0	0	4.16796	0	4.18727	8.82136	4.10853	15.2693	0	10.0884	8.40938	9.71321	1.61339
H108	7.88376	6.9922	0.952258	0.865751	10.5403	0	0	3.68506	11.3229	12.5062	9.04897	7.53357	5.65312	6.84212	4.86046	0	5.47922	7.60221	4.41837	15.1862	0	10.7664	9.48064	10.6503	3.03973
H109	3.84747	3.03942	0.959611	0.863806	12.0415	0	0	0	9.9924	6.15893	8.69742	7.25031	3.99568	0	5.30583	0	4.61618	8.33671	5.02134	14.5564	0	10.8223	5.94728	10.2543	3.33886
H110	9.8624	8.64772	1.56375	1.2348	10.4464	0	2.33213	3.59379	11.0432	10.6533	6.96056	5.83564	7.60194	0	7.17033	0	5.74163	8.21102	5.06474	15.8203	5.14304	9.42446	8.50023	8.95737	4.00368
H111	7.26478	5.6505	1.89385	1.37945	10.8061	0	0	0	11.1932	12.1381	9.62316	8.01914	4.11066	5.60898	3.62988	0	4.00275	8.51357	4.12941	12.2174	3.37276	10.9248	8.59118	10.5741	2.71337
H112	8.64643	7.12283	1.65128	1.24308	11.534	0	0	0	10.7679	13.2219	7.92727	7.73053	5.43999	0	3.91662	0	0	0	3.64074	13.7213	7.37198	11.0273	7.48478	9.6953	2.9609
H113	3.30698	2.42258	1.18552	0.867898	10.6782	0	1.77572	1.12385	9.2349	11.0805	6.77729	5.49812	4.1803	0	4.26572	0	1.94972	8.16756	2.43226	14.5347	5.73064	10.4675	7.72314	7.168	1.69013
H114	9.40742	9.15418	2.4426	2.02708	8.81856	0	4.41007	4.16429	11.3858	12.6024	7.27019	6.7449	8.66711	6.40251	2.96652	0	8.81545	6.03277	4.66492	15.7963	7.52929	9.93079	8.23606	9.45144	5.00973
H115	0.402505	0.151414	0.482049	0.853709	10.7245	0	1.1326	0	10.7767	10.5505	8.01587	7.27051	4.86506	3.31279	2.19439	0	0	8.19612	4.13666	14.7362	5.39585	10.4964	8.59137	8.94251	0
H117	0.249036	0.137049	0.915746	0.561958	10.4759	0	1.19798	2.24089	9.53305	8.84643	7.28086	6.29242	5.37467	4.72254	3.23806	0.400545	5.57716	5.50998	1.86549	14.8181	0	7.69827	7.35381	8.52185	1.60073
H118	7.10118	5.89665	1.16463	0.880084	10.7287	0	0	0	9.38992	8.77247	8.2949	7.37114	6.00289	5.43569	4.28332	0	0	7.46708	3.24022	14.2959	0	9.8638	7.46371	9.88235	1.65856
H119	7.58464	6.00516	1.99717	1.80933	11.5854	0	0	2.34098	10.3217	11.9658	9.04214	8.37416	6.13609	0	4.73366	0	4.88666	8.63315	2.3249	15.4294	7.32411	11.4489	8.62964	10.6232	4.17634
H120	0.680056	0.448699	0.776744	0.56508	11.3949	0	0	0	9.79497	10.4668	8.37562	7.47919	4.32278	0	4.56745	0	0	7.8516	3.64219	15.2069	5.17497	10.205	5.84062	10.0945	0
H121	1.20129	0.73247	0	0.550102	10.374	0	2.78043	0	11.0371	10.6557	8.99756	7.39922	2.84886	0	4.4976	0	2.45525	7.44052	3.01327	14.261	5.97342	11.1764	7.50658	9.23566	0
H122	0.411097	0.252029	0	0.540944	11.9612	0	0	0	11.1356	11.3129	9.05216	8.09128	6.12632	5.48933	2.89081	0	0	5.91346	2.93019	14.6388	5.2967	11.0112	7.77458	9.85921	3.07254
H123	1.73511	0.874389	0	0.54247	11.381	0	0	0	8.17961	10.1635	7.67213	6.80974	5.70349	0	3.5968	0	2.85682	4.13761	4.09891	14.2625	0	9.9963	7.34429	9.42736	2.47198
H124	1.02558	0.613735	0	0.566493	10.0498	0	0	0	10.0447	10.781	4.89679	4.90811	4.51419	0	3.11902	0.617333	1.81099	0	4.13807	14.4126	0	9.52707	6.74609	7.97766	1.90714
H125	0.148749	0.059989	0	0.542614	10.4206	9.1432	1.89531	1.58443	10.9263	10.2294	8.16645	7.13314	5.32561	0	2.94918	0	3.55627	8.68141	4.08897	15.4153	5.17404	10.4743	7.98962	8.99307	1.70258
H126	1.1558	0.680749	0	0.557238	10.4694	0	0	0	9.21061	11.2044	8.36026	6.99535	3.37571	0	2.80381	0	2.99699	8.838	4.54912	13.389	5.94665	10.3497	7.73522	9.20845	0
H132	5.87499	3.32698	1.64897	1.5187	10.3663	9.74964	0	0	10.5581	9.28112	6.85764	7.09925	4.37224	0	2.81036	0	2.28529	5.65147	2.3047	14.1446	0	8.4448	7.7595	7.27195	1.56533
H134	1.78145	2.03462	0	0.553782	11.7328	0	0	0	10.8399	9.29832	8.90453	7.84931	6.83127	6.01384	5.1806	0	6.33984	6.95843	2.79852	14.7168	0	10.5839	8.11673	9.89414	4.93895
H136	5.59389	5.14575	1.60011	1.61722	10.9233	0	0	0	8.81609	10.4962	9.18593	7.65178	4.65177	5.25566	4.17404	0	5.70461	6.99256	2.5852	13.7847	6.62061	10.8157	8.67986	9.90394	2.0148
H137	1.71737	1.32599	0	0.551187	10.9338	0	0	0	7.56284	6.78862	6.75969	5.6752	5.27499	0	0	0	6.09349	7.06766	4.26524	15.4464	0	8.21657	6.79429	7.52591	0
H138	8.79417	7.43807	2.28	1.95183	9.37049	8.9766	2.97076	0	10.6437	8.57308	8.04964	6.76667	6.40847	0	4.64479	0	6.6684	9.03911	4.83922	15.7327	4.586	9.68272	7.72121	8.51782	3.54972
H140	2.08606	1.30357	0	0.544744	10.1148	0	0	2.33717	9.06673	7.63975	8.55351	6.61721	6.44793	4.06348	2.63559	0	6.1351	7.33108	3.66101	13.9522	7.61078	9.63588	7.59703	8.05221	1.53269
H141	8.77996	8.0153	NA	NA	9.84871	9.96091	1.96685	0	10.8676	9.56098	8.30474	6.6302	8.77497	5.36378	5.15888	0	5.6639	7.60302	4.00614	15.3785	0	10.1369	7.01789	9.34617	4.06327
H142	4.54142	3.0987	1.47905	1.22653	10.9043	5.39762	2.03207	1.79468	10.272	12.1576	7.92515	7.11337	7.43123	0	0	2.63546	5.44715	7.1401	4.29719	15.2223	4.39327	10.2476	7.21808	8.82249	0.356796
H143	2.84192	1.89687	1.34486	1.08306	9.06879	9.92477	0	0	10.3053	11.027	8.94369	6.98533	6.99324	3.63475	0	1.41527	4.86246	7.01752	4.11372	16.1195	6.28221	9.80791	6.81523	8.98924	0
H144	1.58499	0.879104	0.646532	0.876876	11.0544	5.54738	0	0	9.63271	10.9709	7.00992	7.02817	5.74422	0	3.15227	3.61432	3.68887	6.35356	5.02645	14.1117	5.06437	9.86714	7.00937	8.58693	0
H145	1.54148	0.927677	0	0.801995	9.76274	0	0	0	8.37546	7.58378	6.63106	4.75193	7.01553	0	3.26705	0	4.373	4.96518	3.70149	14.8778	0	7.91824	5.36176	7.07096	0
CA16	NA	NA	NA	NA	NA	NA	NA	NA	NA	NA	NA	NA	NA	NA	NA	NA	NA	NA	NA	NA	NA	NA	NA	NA	NA
