# Supplementary material for: Identification of Gene-Specific Polymorphisms and Association with Capsaicin Pathway Metabolites in Capsicum annuum L. Collections
Source: PLoS One. 2014 Jan 27;9(1):e86393. doi: 10.1371/journal.pone.0086393 (PMC3903536; doi:10.1371/journal.pone.0086393)
Supplement: Table S4 — Details of polymorphisms in Pun1 and annotations. (XLSX) [file pone.0086393.s005.xlsx]

## Sheet: Hoja1
Details of polymorphisms in Pun1 gene along with annotations from PLACE database							Scroll down for details on SNPs of CCR and KAS
Gene position	Gene Region	Type of mutation	Major allele	Rare allele	Cis regulatory element
-1410	Promoter	Transition	T	C	CACTFTPPCA1
-1392	Promoter	Transversion	C	A
-1390	Promoter	Transition	G	A
-1386	Promoter	Transversion	A	C
-1199	Promoter	Transversion	T	A	CAATBOX1
					ELRECOREPCRP1
					WBOXATNPR1
					WBOXNTERF3
					WRKY71OS
-1120	Promoter	Transition	T	C	OSE2ROOTNODULE
-1077	Promoter	Transversion	T	A	TATABOX5
					POLASIG1
-1054	Promoter	Transition	C	T
-998	Promoter	Transversion	C	A	ACGTTBOX
					ACGTATERD1
-672	Promoter	Transition	G	A
-606 and -605	Promoter	Deletion	TA	-
-483	Promoter	Transversion	A	C	SEBFCONSSTPR10A
					BIHD1OS
					WRKY71OS
					RHERPATEXPA7
					GTGANTG10
-482	Promoter	Transversion	C	A	SEBFCONSSTPR10A
					BIHD1OS
					WRKY71OS
					RHERPATEXPA7
					GTGANTG10
-303	Promoter	Transversion	C	G
-257	Promoter	Transversion	C	A	CURECORECR
					CGACGOSAMY3
-232	Promoter	Transversion	T	G	-10PEHVPSBD
-193	Promoter	Transversion	A	C
-130	Promoter	Transition	T	C
-116	Promoter	Transversion	A	C	MYB1LEPR
					AMYBOX1
					GAREAT
					MYBGAHV
75	Exon 1	Transition	A	G
302	Exon 1	Transversion	T	A
653	Exon 1	Transversion	A	T
654	Exon 1	Transition	G	A
666	Exon 1	Transversion	C	A
683	Exon 1	Transition	C	T
714	Exon 1	Transversion	C	G
824	Intron 1	Transversion	A	C
854	Intron 1	Transversion	T	G
894	Intron 1	Transition	A	G
895	Intron 1	Transition	G	A
1012	Intron 1	Transition	A	G
1042	Intron 1	Transversion	G	C
1052	Intron 1	Transition	C	T
1160	Exon 2	Transversion	T	A
1482	Exon 2	Transition	A	G
1559	Exon 2	Transition	G	A
Details of polymorphisms in CCR gene along with annotations from PLACE database
Gene Position	Gene region	Type of mutation	Major allele	Rare allele	Cis-regulatory element
1460	Exon 4	Transition	G	A
1649	Exon 4	Transversion	C	G
1672	Exon 4	Transversion	G	C
1802	Intron 4	Transversion	T	A
1825	Intron 4	Transition	T	C	TBOXATGAPB
					DOFCOREZM
1828	Intron 4	Transition	G	A
1838	Intron 4	Transversion	G	T	CACTFTPPCA1
					CURECORECR
1856	Intron 4	Transition	A	G	POLASIG1
1862	Intron 4	Transversion	T	G	PRECONSCRHSP70A
1865	Intron 4	Transversion	A	C	PRECONSCRHSP70A
1893	Intron 4	Transition	T	C	TATABOXOSPAL
1896	Intron 4	Transversion	G	C
ins1950	Intron 4	insertion	-	A	INTRONLOWER
1951	Intron 4	Transversion	G	C	INTRONLOWER
1966	Intron 4	Transition	G	A
1973	Intron 4	Transition	A	G	POLASIG2
1983	Intron 4	Transversion	C	A
1988	Intron 4	Transversion	T	G
ins2022	Intron 4	insertion	-	A	ARR1AT
2057	Intron 4	Transversion	G	C
2125	Intron 4	Transition	T	C	GTGANTG10
2234	Intron 4	Transition	T	C	DOFCOREZM
					INRNTPSADB
2329	Intron 4	Transversion	C	A	ARR1AT
2405	Intron 4	Transition	T	C	-10PEHVPSBD
ins2419	Intron 4	insertion	---	ACA
2422	Intron 4	Transition	C	T
2425	Intron 4	Transition	A	G	CACTFTPPCA1
2426	Intron 4	Transition	G	A	CACTFTPPCA1
del 2472-2476	Intron 4	deletion	GATCA	------
2644	Exon 5	Transition	G	A
2648	Exon 5	Transition	T	C
2649	Exon 5	Transversion	T	A
Gene position	Gene Region	Type of mutation	Major allele	Rare allele
162	Intron 1	Transition	G	A
197	Intron 1	Transition	T	C
447	Intron 1	Transversion	T	G
797	Intron 1	Transition	C	T
871	Intron 1	Transition	G	A
882	Intron 1	Transversion	A	T
