# Supplementary material for: Identification of Gene-Specific Polymorphisms and Association with Capsaicin Pathway Metabolites in Capsicum annuum L. Collections
Source: PLoS One. 2014 Jan 27;9(1):e86393. doi: 10.1371/journal.pone.0086393 (PMC3903536; doi:10.1371/journal.pone.0086393)
Supplement: Table S5 — Association mapping of Pun1, CCR and KAS . (XLSX) [file pone.0086393.s006.xlsx]

## Sheet: Hoja1
Association mapping results for Pun1 using Mixed Linear Model					Association mapping results for CCR using Mixed Linear Model					Association mapping results for KAS using Mixed Linear Model
Marker	Trait	P-value	markerR2		Marker	Trait	P-value	markerR2		Marker	Trait	P-value	markerR2
-1410	Capsaicin Season 1	0.0321744	0.109875		1460	Caffeate	0.0455861	0.062111		197	Glutamine	0.0126166	0.0945882
	Naringenin	0.0210235	0.15371			p-Coumarate	0.0201631	0.0573025			γ-amino butyrate	0.0209519	0.0823281
	Pyruvate	0.0439723	0.154505			Pyruvate	0.00622392	0.14286			Isoleucine	0.0401936	0.0660173
-1392	Capsaicin Season 1	0.0214545	0.0852649			Vanillate	0.0121525	0.060414			Capsaicin season 2	0.0327695	0.0552175
	Dihydrocapsaicin Season 1	0.0152418	0.0992486		1649	p-Coumarate	0.0162406	0.0610804		447	Tyrosine	0.000148719	0.201615
	Leucine	0.0039925	0.188934			Vanillate	0.0450671	0.0396458			Isoleucine	0.000684204	0.169352
	Pyruvate	0.00172632	0.22649		1672	Caffeate	0.0112526	0.0959316			Leucine	0.00447771	0.114523
	Valine	0.00449889	0.176397			p-Coumarate	0.0110371	0.0678095			Pyruvate	0.013838	0.0901595
-1390	Capsaicin Season 1	0.00403709	0.128088			Pyruvate	0.00896002	0.131283			γ-amino butyrate	0.0142565	0.0922465
	Capsaicin Season 2	0.0254298	0.10192			Vanillate	0.0137242	0.0588653			Naringenin	0.0369079	0.0479581
	Dihydrocapsaicin Season 1	0.00459533	0.131582		1802	Caffeate	0.0112526	0.0959316			Valine	0.0431875	0.0590723
	Pyruvate	0.00237576	0.214618			p-Coumarate	0.0110371	0.0678095		797	Glutamine	0.0126166	0.0945882
	Vanillate	0.0346775	0.0723416			Pyruvate	0.00896002	0.131283			γ-amino butyrate	0.0209519	0.0823281
-1386	Capsaicin Season 1	0.00457255	0.124961			Vanillate	0.0137242	0.0588653			Isoleucine	0.0401936	0.0660173
	Capsaicin Season 2	0.0254298	0.10192		1825	Pyruvate	0.00596245	0.144219			Capsaicin season 2	0.0327695	0.0552175
	Dihydrocapsaicin Season 1	0.00677761	0.121215			Vanillate	0.0274795	0.0473704		871	Glutamine	0.00995858	0.100595
	Pyruvate	0.00287459	0.207467		1828	Caffeate	0.0112526	0.0959316			γ-amino butyrate	0.041541	0.0648487
	Vanillate	0.0353763	0.0718221			p-Coumarate	0.0110371	0.0678095
-1199	Capsaicin Season 1	0.0214545	0.0852649			Pyruvate	0.00896002	0.131283
	Dihydrocapsaicin Season 1	0.0152418	0.0992486			Vanillate	0.0137242	0.0588653
	Leucine	0.0039925	0.188934		1838	p-Coumarate	0.0162406	0.0610804
	Pyruvate	0.00172632	0.22649			Vanillate	0.0450671	0.0396458
	Valine	0.00449889	0.176397		1856	Caffeate	0.0227753	0.0786771
-1120	Capsaicin Season 1	0.00739231	0.112788			p-Coumarate	0.0199586	0.0574805
	Capsaicin Season 2	0.0482295	0.0803666			Pyruvate	0.0450227	0.0760824
	Dihydrocapsaicin Season 1	0.0124024	0.104875		1862	Caffeate	0.0112526	0.0959316
	Pyruvate	0.00525157	0.185108			p-Coumarate	0.0110371	0.0678095
-1077	Capsaicin Season 1	0.00635598	0.116634			Pyruvate	0.00896002	0.131283
	Capsaicin Season 2	0.0315154	0.0943042			Vanillate	0.0137242	0.0588653
	Dihydrocapsaicin Season 1	0.00789533	0.117111		1865	Caffeate	0.0455861	0.062111
	Naringenin	0.0123278	0.125477			p-Coumarate	0.0201631	0.0573025
	Pyruvate	0.0152644	0.143003			Pyruvate	0.00622392	0.14286
	Spermidine	0.0666723	0.078053			Vanillate	0.0121525	0.060414
-1054	Capsaicin Season 1	0.0334394	0.0736652		1893	p-Coumarate	0.0144763	0.0630865
	Dihydrocapsaicin Season 1	0.0351349	0.0762814			Pyruvate	0.0121595	0.121529
	Leucine	0.00482468	0.181933		1896	p-Coumarate	0.0144763	0.0630865
	Pyruvate	0.0035487	0.201019			Pyruvate	0.0121595	0.121529
	Valine	0.00850657	0.153645		ins1950	Caffeate	0.0044425	0.118129
-998	Capsaicin Season 1	0.0334394	0.0736652			p-Coumarate	0.0108998	0.0680272
	Dihydrocapsaicin Season 1	0.0351349	0.0762814			Pyruvate	0.00649803	0.141495
	Leucine	0.00482468	0.181933			Vanillate	0.0374259	0.0428457
	Pyruvate	0.0035487	0.201019		1951	Caffeate	0.0112526	0.0959316
	Valine	0.00850657	0.153645			p-Coumarate	0.0110371	0.0678095
-672	Capsaicin Season 1	0.0214545	0.0852649			Pyruvate	0.00896002	0.131283
	Dihydrocapsaicin Season 1	0.0152418	0.0992486			Vanillate	0.0137242	0.0588653
	Leucine	0.0039925	0.188934		1966	Caffeate	0.0112526	0.0959316
	Pyruvate	0.00172632	0.22649			p-Coumarate	0.0110371	0.0678095
	Valine	0.00449889	0.176397			Pyruvate	0.00896002	0.131283
del -606 and -605	Capsaicin Season 1	0.0437844	0.066611			Vanillate	0.0137242	0.0588653
	Dihydrocapsaicin Season 1	0.022895	0.0880851		1973	p-Coumarate	0.0162406	0.0610804
	Leucine	0.0131336	0.146246			Vanillate	0.0450671	0.0396458
	Naringenin	0.0499961	0.0795032		1983	p-Coumarate	0.0144763	0.0630865
	Pyruvate	0.000584584	0.266526			Pyruvate	0.0121595	0.121529
-483	Capsaicin Season 1	0.0341317	0.0731288		1988	p-Coumarate	0.0144763	0.0630865
	Dihydrocapsaicin Season 1	0.0264776	0.0840822			Pyruvate	0.0121595	0.121529
	Isoleucine	0.0413694	0.10047		ins2022	p-Coumarate	0.0162406	0.0610804
	Leucine	0.000556117	0.263064			Vanillate	0.0450671	0.0396458
	Pyruvate	0.00513285	0.185432		2057	Caffeate	0.0112526	0.0959316
	Valine	0.00111624	0.226276			p-Coumarate	0.0110371	0.0678095
-482	Isoleucine	0.0312865	0.111259			Pyruvate	0.00896002	0.131283
	Leucine	0.00159343	0.2269			Vanillate	0.0137242	0.0588653
	Naringenin	0.0473123	0.0813192		2125	Caffeate	0.0209471	0.0810658
	Pyruvate	0.0159632	0.142346			p-Coumarate	0.0190876	0.05826
	Valine	0.00833657	0.158851			Malonate	0.0143653	0.0930463
-303	Capsaicin Season 1	0.0214545	0.0852649			Pyruvate	0.00886847	0.13161
	Dihydrocapsaicin Season 1	0.0152418	0.0992486			Vanillate	0.0311619	0.0457043
	Leucine	0.0039925	0.188934		2234	Caffeate	0.0286633	0.0726548
	Pyruvate	0.00172632	0.22649			p-Coumarate	0.0415388	0.0446824
	Valine	0.00449889	0.176397			Malonate	0.035516	0.0697809
-257	Capsaicin Season 1	0.0214545	0.0852649			Pyruvate	0.0138121	0.117454
	Dihydrocapsaicin Season 1	0.0152418	0.0992486		2329	Dihydrocapsaicin Season 1	0.0373581	0.0457293
	Leucine	0.0039925	0.188934		2405	p-Coumarate	0.0242466	0.0540797
	Pyruvate	0.00172632	0.22649			Malonate	0.0306514	0.0735653
	Valine	0.00449889	0.176397			Pyruvate	4.26193e-05	0.370904
-232	Capsaicin Season 1	0.0214545	0.0852649		ins2419	p-Coumarate	0.0242466	0.0540797
	Dihydrocapsaicin Season 1	0.0152418	0.0992486			Malonate	0.0306514	0.0735653
	Leucine	0.0039925	0.188934			Pyruvate	4.26193e-05	0.370904
	Pyruvate	0.00172632	0.22649		2422	Dihydrocapsaicin Season 1	0.0373581	0.0457293
	Valine	0.00449889	0.176397		2425	Caffeate	0.0209471	0.0810658
-193	Capsaicin Season 1	0.0214545	0.0852649			p-Coumarate	0.0190876	0.05826
	Dihydrocapsaicin Season 1	0.0152418	0.0992486			Malonate	0.0143653	0.0930463
	Leucine	0.0039925	0.188934			Pyruvate	0.00886847	0.13161
	Pyruvate	0.00172632	0.22649		2426	Vanillate	0.0311619	0.0457043
	Valine	0.00449889	0.176397			p-Coumarate	0.0242466	0.0540797
-130	Capsaicin Season 1	0.00403709	0.128088			Malonate	0.0306514	0.0735653
	Capsaicin Season 2	0.0254298	0.10192			Pyruvate	4.26193e-05	0.370904
	Dihydrocapsaicin Season 1	0.00459533	0.131582		del2472-2476	γ-amino butyrate	0.0469984	0.0671681
	Pyruvate	0.00237576	0.214618			Vanillate	0.0483235	0.0387676
	Vanillate	0.0346775	0.0723416		2644	p-Coumarate	0.0337883	0.0482831
-116	Capsaicin Season 1	0.00457255	0.124961			Malonate	0.0142584	0.0932381
	Capsaicin Season 2	0.0254298	0.10192			Pyruvate	0.00650902	0.141441
	Dihydrocapsaicin Season 1	0.00677761	0.121215			Vanillate	0.0291362	0.0465206
	Pyruvate	0.00287459	0.207467		2648	p-Coumarate	0.0271063	0.0521314
	Vanillate	0.0353763	0.0718221			Malonate	0.0247755	0.0790379
75	Dihydrocapsaicin Season 1	0.0241246	0.0866454		2649	p-Coumarate	0.0271063	0.0521314
	Leucine	0.0136656	0.145436			Malonate	0.0247755	0.0790379
	Naringenin	0.0164894	0.115987
	Pyruvate	0.00503015	0.186207
	Spermidine	0.00671479	0.161671
302	Capsaicin Season 1	0.0214545	0.0852649
	Dihydrocapsaicin Season 1	0.0152418	0.0992486
	Leucine	0.0039925	0.188934
	Pyruvate	0.00172632	0.22649
	Valine	0.00449889	0.176397
653	Capsaicin Season 1	0.0291401	0.077266
	Dihydrocapsaicin Season 1	0.0232448	0.0876679
	Leucine	0.0246372	0.122776
	Naringenin	0.0113005	0.128304
	Pyruvate	0.012828	0.149907
654	Capsaicin Season 1	0.0247375	0.081548
	Dihydrocapsaicin Season 1	0.0221572	0.0889861
	Leucine	0.00134628	0.22827
	Pyruvate	0.00211464	0.219264
	Valine	0.00238337	0.19864
666	Capsaicin Season 1	0.0334394	0.0736652
	Dihydrocapsaicin Season 1	0.0351349	0.0762814
	Leucine	0.00482468	0.181933
	Pyruvate	0.0035487	0.201019
	Valine	0.00850657	0.153645
683	Capsaicin Season 1	0.0291401	0.077266
	Dihydrocapsaicin Season 1	0.0232448	0.0876679
	Leucine	0.0246372	0.122776
	Naringenin	0.0113005	0.128304
	Pyruvate	0.012828	0.149907
714	Capsaicin Season 1	0.0291401	0.077266
	Dihydrocapsaicin Season 1	0.0232448	0.0876679
	Leucine	0.0246372	0.122776
	Naringenin	0.0113005	0.128304
	Pyruvate	0.012828	0.149907
824	Capsaicin Season 1	0.0334394	0.0736652
	Dihydrocapsaicin Season 1	0.0351349	0.0762814
	Leucine	0.00482468	0.181933
	Pyruvate	0.0035487	0.201019
	Valine	0.00850657	0.153645
854	Capsaicin Season 1	0.0334394	0.0736652
	Dihydrocapsaicin Season 1	0.0351349	0.0762814
	Leucine	0.00482468	0.181933
	Pyruvate	0.0035487	0.201019
	Valine	0.00850657	0.153645
894	Capsaicin Season 1	0.0291401	0.077266
	Dihydrocapsaicin Season 1	0.0232448	0.0876679
	Leucine	0.0246372	0.122776
	Naringenin	0.0113005	0.128304
	Pyruvate	0.012828	0.149907
895	Capsaicin Season 1	0.0291401	0.077266
	Dihydrocapsaicin Season 1	0.0232448	0.0876679
	Leucine	0.0246372	0.122776
	Naringenin	0.0113005	0.128304
	Pyruvate	0.012828	0.149907
1012	Capsaicin Season 1	0.0214545	0.0852649
	Dihydrocapsaicin Season 1	0.0152418	0.0992486
	Leucine	0.0039925	0.188934
	Pyruvate	0.00172632	0.22649
	Valine	0.00449889	0.176397
1042	Capsaicin Season 1	0.0334394	0.0736652
	Dihydrocapsaicin Season 1	0.0351349	0.0762814
	Leucine	0.00482468	0.181933
	Pyruvate	0.0035487	0.201019
	Valine	0.00850657	0.153645
1052	Dihydrocapsaicin Season 1	0.0241246	0.0866454
	Leucine	0.0136656	0.145436
	Naringenin	0.0164894	0.115987
	Pyruvate	0.00503015	0.186207
	Spermidine	0.00671479	0.161671
1160	Capsaicin Season 1	0.0334394	0.0736652
	Dihydrocapsaicin Season 1	0.0351349	0.0762814
	Leucine	0.00482468	0.181933
	Pyruvate	0.0035487	0.201019
	Valine	0.00850657	0.153645
1482	Leucine	0.0458688	0.14794
	Naringenin	0.0235824	0.149599
1559	Isoleucine	0.0429537	0.0990168
	Leucine	0.0115832	0.151472
	Naringenin	0.00895232	0.135847
	Pyruvate	0.0398982	0.105499
	Valine	0.013896	0.139261
