# Supplementary material for: Identification of Gene-Specific Polymorphisms and Association with Capsaicin Pathway Metabolites in Capsicum annuum L. Collections
Source: PLoS One. 2014 Jan 27;9(1):e86393. doi: 10.1371/journal.pone.0086393 (PMC3903536; doi:10.1371/journal.pone.0086393)
Supplement: Table S6 — Haplotype frequencies of Pun1, CCR and KAS. (XLSX) [file pone.0086393.s007.xlsx]

## Sheet: Hoja1
Haplotype frequencies for haplotype blocks of Pun1				Haplotype frequencies for haplotype blocks of CCR
Block 1	Markers: -1392 to -605			Block 1	Markers: 1460 to 2426
First Marker	Haplotype	EM Probability		First Marker	Haplotype	EM Probability
-1392	CGATTTCGGTA	0.744186		1460	GCGTTGGATATC-GGACT-GTTCT---CAG	0.528302
-1392	AACACATAA--	0.139535		1460	AGCACATGGCCGACAGAGACCCACACATGA	0.301887
-1392	AAAACATAA--	0.0232558		1460	GCGTCGGATATC-GGACT-GTTCT---CAG	0.0377358
-1392	CACTCACGGTA	0.0232558		1460	GCGTTGGATATC-GGACT-GCCACACATGA	0.0188679
-1392	CGATCATAG--	0.0232558		1460	GCGTTGGATATCAGGACT-GTTCT---CAG	0.0188679
-1392	CGATTACGGTA	0.0232558		1460	GCCACAGAGATCACAACT-CCCCT---CGG	0.0188679
-1392	CGATTTCGG--	0.0232558		1460	GCCACAGGGACGACAAAG-CCCCCACACGA	0.0188679
				1460	GGCACATGGACGACAGAGACCCACACATGA	0.0188679
Block 2	Markers: -303 to -116			1460	AGCACATAGCCGACAGAGACCCACACATGA	0.0188679
First Marker	Haplotype	EM Probability		1460	AGCACATGGCCGACAGAGACCTCCACACGA	0.0188679
-303	CCTATA	0.813953
-303	GAGCCC	0.139535
-303	GAGCCA	0.0232558
-303	CCTACC	0.0232558
Block 3	Markers: 302 to 1052
First Marker	Haplotype	EM Probability
302	TAGCCCATAGAGC	0.72093
302	ATAATGCGGAGCT	0.139535
302	TAGCCCATAGAGT	0.0697674
302	ATGATGCGGAGCT	0.0232558
302	TTGATGCGGAACC	0.0232558
302	TTGCTGATGAAGT	0.0232558
Block 4	Markers: 1160 to 1559
First Marker	Haplotype	EM Probability
1160	TAG	0.744186
1160	AGA	0.162791
1160	TGA	0.0465116
1160	AGG	0.0232558
1160	TTG	0.0232558
